# Supplementary material for: In Vitro Evaluation of Antioxidant and Protective Potential of Kombucha-Fermented Black Berry Extracts against H2O2-Induced Oxidative Stress in Human Skin Cells and Yeast Model
Source: Int J Mol Sci. 2023 Feb 23;24(5):4388. doi: 10.3390/ijms24054388 (PMC10002260; doi:10.3390/ijms24054388)
Supplement: Supplementary file 1 [file ijms-24-04388-s001.zip]

Archive with 1 entries (1 files):
- ijms-2099788-supplementary.pdf
